# Supplementary material for: Prevalence of Excessive Weight and Underweight and Its Associated Knowledge and Lifestyle Behaviors among Urban Private School-Going Adolescents in New Delhi
Source: Nutrients. 2021 Sep 21;13(9):3296. doi: 10.3390/nu13093296 (PMC8472350; doi:10.3390/nu13093296)
Supplement: Supplementary file 1 [file nutrients-13-03296-s001.zip]

Archive with 1 entries (1 files):
- nutrients-1354923-supplementary.pdf
